# Supplementary material for: Nutritional Composition and Anti-Type 2 Diabetes Mellitus Potential of Femur Bone Extracts from Bovine, Chicken, Sheep, and Goat: Phytochemical and In Vivo Studies
Source: Nutrients. 2023 Sep 18;15(18):4037. doi: 10.3390/nu15184037 (PMC10534695; doi:10.3390/nu15184037)
Supplement: Supplementary file 1 [file nutrients-15-04037-s001.zip]

Archive with 1 entries (1 files):
- nutrients-2594189-supplementary.pdf
